# Supplementary material for: Effects of Icariin on Modulating Gut Microbiota and Regulating Metabolite Alterations to Prevent Bone Loss in Ovariectomized Rat Model
Source: Front Endocrinol (Lausanne). 2022 Mar 24;13:874849. doi: 10.3389/fendo.2022.874849 (PMC8988140; doi:10.3389/fendo.2022.874849)
Supplement: Supplementary file 8 [file Table_1.xlsx]

## Sheet: Fecal metabolites
No.	MS2 name	Mode	m/z	RT (min)	Sham vs OVX				OVX+ICA vs OVX				OVX+E2 vs OVX				OVX+ICA vs OVX+E2
					VIP	Fold change	p-value	Trend	VIP	Fold change	p-value	Trend	VIP	Fold change	p-value	Trend	VIP	Fold change	p-value	Trend
1	Tetrahydrocorticosterone	NEG	349.236	88.3365	10.2954	40.1076	0.000992372	↑	—	—	—	—	2.20522	1.82892	0.00130934	↑	—	—	—	—
2	1-Palmitoylglycerol	POS	468.366	118.567	10.0169	6.49312	0.00294522	↑	—	—	—	—	—	—	—	—	—	—	—	—
3	Adynerin	NEG	515.301	41.176	5.56742	3.83412	0.0200061	↑	—	—	—	—	—	—	—	—	—	—	—	—
			515.31	70.831	—	—	—	—	—	—	—	—	4.05536	1.59344	0.00314734	↑
4	3-Amino-3-(4-hydroxyphenyl)propanoate	POS	365.23	143.016	3.08156	3.29059	0.000202063	↑	—	—	—	—	—	—	—	—	—	—	—	—
			592.322	123.181	—	—	—	—	—	—	—	—	1.6069	2.11177	0.00120866	↑	—	—	—	—
5	Cholic acid	NEG	467.299	147.878	14.3359	3.13126	0.0320938	↑	—	—	—	—	—	—	—	—	—	—	—	—
6	D-glucosamine 6-phosphate	NEG	275.064	26.933	3.1113	3.10303	0.0140036	↑	—	—	—	—	—	—	—	—	—	—	—	—
7	Succinate	NEG	117.019	365.058	3.99508	2.99683	0.0159015	↑	—	—	—	—	—	—	—	—	—	—	—	—
8	15(S)-15-methyl PGF2alpha	NEG	735.503	166.502	3.02155	2.97208	0.0229207	↑	—	—	—	—	3.00522	2.17461	0.00513524	↑	2.23722	0.530635	0.0166545	↓
9	Propionic acid	NEG	73.0296	365.035	1.74076	2.68957	0.016903	↑	—	—	—	—	—	—	—	—	—	—	—	—
10	2'-O-methylcytidine	POS	856.624	69.208	1.18901	2.67275	0.0469075	↑	—	—	—	—	—	—	—	—	—	—	—	—
11	1-Oleoyl-L-.alpha.-lysophosphatidic acid	NEG	495.276	32.712	3.27322	2.557	0.00553962	↑	—	—	—	—	—	—	—	—	—	—	—	—
12	Xanthosine	POS	396.217	27.555	1.66255	2.15743	0.00392031	↑	—	—	—	—	—	—	—	—	—	—	—	—
13	Glutaric acid	NEG	131.035	400.714	2.2548	2.14421	0.03232	↑	—	—	—	—	—	—	—	—	—	—	—	—
14	Stearidonic acid	POS	252.121	161.334	1.27363	2.01062	0.0280255	↑	—	—	—	—	1.15581	1.49175	0.00679997	↑	—	—	—	—
15	N-Acetyl-L-phenylalanine	NEG	206.081	157.08	1.05467	1.99536	0.00289552	↑	—	—	—	—	—	—	—	—	—	—	—	—
16	Ile-Leu	POS	476.405	30.935	1.14237	1.9153	0.0037521	↑	—	—	—	—	—	—	—	—	—	—	—	—
17	Triethanolamine	POS	232.117	320.666	1.75473	1.88226	0.0451667	↑	—	—	—	—	2.40133	2.10182	0.011137	↑	—	—	—	—
18	Nicotinate	POS	759.533	97.1085	1.0454	1.83318	0.00148303	↑	—	—	—	—	—	—	—	—	—	—	—	—
19	D-Alanyl-D-alanine (D-Ala-D-Ala)	POS	315.23	165.702	1.98282	1.78859	0.0129742	↑	—	—	—	—	1.77161	1.59929	0.00947933	↑	1.59366	0.671156	0.02807	↓
20	Lithocholic acid	NEG	375.289	47.5255	17.0555	1.75294	0.0135919	↑	—	—	—	—	16.5329	1.52386	0.0362083	↑	16.637	0.589713	0.0157432	↓
21	Pro-Asn	POS	336.22	44.3955	1.03801	1.64358	0.0335393	↑	—	—	—	—	—	—	—	—	—	—	—	—
22	1-Aminocyclohexanecarboxylic acid	POS	230.113	365.403	1.73864	1.63534	0.0088456	↑	1.82981	1.44083	0.00970319	↑	1.36715	1.40177	0.0456498	↑	—	—	—	—
23	N-Tigloylglycine	POS	469.328	43.998	1.67426	1.54074	0.00805782	↑	—	—	—	—	—				—	—	—	—
24	L-Saccharopine	POS	518.322	197.03	1.67087	1.43717	0.0189197	↑	1.71416	1.47373	0.0353962	↑					—	—	—	—
25	Suberic acid	NEG	173.081	349.547	1.23331	1.34488	0.0336125	↑	—	—	—	—	1.97522	1.41768	0.0117172	↑	—	—	—	—
26	D-Pipecolinic acid	POS	415.211	36.085	3.95767	0.843328	0.0485597	↓	—	—	—	—	—	—	—	—	—	—	—	—
27	N-(omega)-Hydroxyarginine	POS	368.199	191.603	1.57629	0.812937	0.00401119	↓	—	—	—	—	—	—	—	—	—	—	—	—
28	Deoxycholic acid	NEG	391.284	109.841	34.9511	0.57334	0.0209632	↓	—	—	—	—	—	—	—	—	—	—	—	—
29	3-Methyladipic acid	NEG	159.066	373.658	1.4628	0.295847	0.0437262	↓	—	—	—	—	—	—	—	—	—	—	—	—
30	NG,NG-dimethyl-L-arginine (ADMA)	POS	325.111	40.277	—	—	—	—	2.79867	6.74329	2.41943e-06	↑	—	—	—	—	2.51499	6.4553	3.11004e-06	↑
31	Arg-Met	POS	560.326	61.633	—	—	—	—	1.48032	2.74555	1.46319e-05	↑	1.45403	3.0623	1.24669e-05	↑	—	—	—	—
32	21-Hydroxypregnenolone	POS	470.294	91.675	—	—	—	—	2.8263	1.81235	0.0416339	↑	—	—	—	—	—	—	—	—
33	Lumichrome	POS	443.265	104.024	—	—	—	—	1.49924	1.65761	0.0186661	↑	—	—	—	—	—	—	—	—
		NEG	241.073	50.166	—	—	—	—	—	—	—	—	—	—	—	—	4.21516	0.636014	0.00223895	↓
34	Linoleic acid	NEG	279.233	39.4585	—	—	—	—	19.2088	1.361	0.0288743	↑	—	—	—	—	20.302	1.31844	0.0382141	↑
35	Oxyquinoline	POS	88.0257	25.865	—	—	—	—	1.3213	0.748196	0.0294952	↓	—	—	—	—	—	—	—	—
36	Leu-Ala	POS	319.164	208.052	—	—	—	—	1.89917	0.730681	0.0177974	↓	—	—	—	—	—	—	—	—
37	Deoxyinosine	POS	120.079	37.7245	—	—	—	—	1.99221	0.633844	0.0166925	↓					—	—	—	—
			251.079	166.918									6.12087	1.40703	0.0493962	↑
38	Guanosine	NEG	282.083	258.543	—	—	—	—	1.40056	0.469702	0.0313453	↓	—	—	—	—	—	—	—	—
39	Leu-Gly	POS	229.118	149.113	—	—	—	—	—	—	—	—	1.38529	1.29488	0.0180679	↑	—	—	—	—
40	Phenylethylamine	POS	217.153	340.194	—	—	—	—	—	—	—	—	1.76398	1.98586	0.0187837	↑	—	—	—	—
41	Thr-Val	POS	370.33	43.6545	—	—	—	—	—	—	—	—	1.13554	0.306247	0.0373189	↓	—	—	—	—
42	Leu-Thr	POS	369.139	166.814	—	—	—	—	—	—	—	—	1.32851	1.4809	0.038653	↑	—	—	—	—
43	L-Alanine	NEG	88.0406	348.183	—	—	—	—	—	—	—	—	2.92472	1.53127	0.00299913	↑	—	—	—	—
44	Uracil	NEG	111.02	82.157	—	—	—	—	—	—	—	—	7.13805	1.25402	0.00482859	↑	—	—	—	—
45	2-hydroxy-butanoic acid	NEG	103.04	155.378	—	—	—	—	—	—	—	—	1.94553	2.29209	0.00972754	↑	—	—	—	—
46	Hydroxyisocaproic acid	NEG	131.071	108.305	—	—	—	—	—	—	—	—	12.4598	3.23817	0.0107467	↑	—	—	—	—
47	2-Hydroxy-3-methylbutyric acid	NEG	117.056	124.835	—	—	—	—	—	—	—	—	4.53247	2.36255	0.0168928	↑	—	—	—	—
48	Thymine	NEG	125.036	71.2935	—	—	—	—	—	—	—	—	5.37076	1.4373	0.016941	↑	—	—	—	—
49	L-Lysine	NEG	145.098	562.225	—	—	—	—	—	—	—	—	1.51254	1.52146	0.0179894	↑	—	—	—	—
50	L-Asparagine	NEG	153.03	227.969	—	—	—	—	—	—	—	—	1.87096	1.65246	0.034117	↑	—	—	—	—
51	Pseudouridine	NEG	243.062	227.969	—	—	—	—	—	—	—	—	5.04338	1.74182	0.0344396	↑	—	—	—	—
52	N-Acetyl-DL-methionine	NEG	190.05	199.401	—	—	—	—	—	—	—	—	3.1055	0.215012	0.040263	↓	—	—	—	—
53	Adenine	NEG	134.047	149.243	—	—	—	—	—	—	—	—	—	—	—	—	2.70845	1.54884	0.0110553	↑
54	Lys-Lys	POS	252.11	132.422	—	—	—	—	—	—	—	—	—	—	—	—	7.39211	1.38668	0.0454865	↑
55	Thr-Phe	POS	249.158	315.263	—	—	—	—	—	—	—	—	—	—	—	—	1.71431	0.751864	0.0237179	↓
56	trans-cinnamate	NEG	147.045	258.038	—	—	—	—	—	—	—	—	—	—	—	—	1.01612	0.733189	0.0143763	↓
57	Tridecanoic acid (Tridecylic acid)	NEG	213.185	40.1765	—	—	—	—	—	—	—	—	—	—	—	—	1.66948	0.725926	0.0261968	↓
58	Dodecanoic acid	NEG	199.17	40.9565	—	—	—	—	—	—	—	—	—	—	—	—	2.24622	0.72364	0.0105407	↓
59	L-Phenylalanine	NEG	164.072	258.041	—	—	—	—	—	—	—	—	—	—	—	—	3.02405	0.714829	0.0141357	↓
60	5-Aminopentanoic acid	POS	165.054	307.711	—	—	—	—	—	—	—	—	—	—	—	—	2.71461	0.714753	0.0105296	↓
61	Myristic acid	NEG	227.201	40.1035	—	—	—	—	—	—	—	—	—	—	—	—	4.55694	0.707242	0.0324407	↓
62	Glutaraldehyde	POS	55.0536	296.448	—	—	—	—	—	—	—	—	—	—	—	—	1.61945	0.703089	0.0124152	↓
63	L-Tyrosine	NEG	180.066	307.51	—	—	—	—	—	—	—	—	—	—	—	—	2.36735	0.680277	0.005459	↓
64	L-Valine	NEG	116.072	295.642	—	—	—	—	—	—	—	—	—	—	—	—	3.31388	0.652101	0.00446581	↓
65	L-Leucine	NEG	130.087	260.724	—	—	—	—	—	—	—	—	—	—	—	—	5.88103	0.638182	0.0181553	↓
66	p-Hydroxyphenylacetic acid	NEG	151.04	156.643	—	—	—	—	—	—	—	—	—	—	—	—	2.06422	0.514998	0.0435032	↓
Note: 1) MS2 name means proposed metabolites identified by Secondary Ion Mass Spectrometry (SIMS). 2) ↑ and ↓ mean up- and down- regulation of the metabolites between two treatments, respectively. 3) The red texts mean that the proposed metabolites have two of the detection mode, m/z or RT.
