# Supplementary material for: Effects of Icariin on Modulating Gut Microbiota and Regulating Metabolite Alterations to Prevent Bone Loss in Ovariectomized Rat Model
Source: Front Endocrinol (Lausanne). 2022 Mar 24;13:874849. doi: 10.3389/fendo.2022.874849 (PMC8988140; doi:10.3389/fendo.2022.874849)
Supplement: Supplementary file 9 [file Table_2.xlsx]

## Sheet: A-Sham vs OVX
Metabolites	Genus	Coefficient	P value	ABS	LABLE
1-Aminocyclohexanecarboxylic acid	Butyricimonas	-0.220129	0.351043	0.220129	neg
1-Aminocyclohexanecarboxylic acid	Harryflintia	0.318838	0.170639	0.318838	pos
1-Aminocyclohexanecarboxylic acid	Lachnoclostridium	0.538548	0.0142918	0.538548	pos
1-Aminocyclohexanecarboxylic acid	Lactococcus	-0.416731	0.0675706	0.416731	neg
1-Aminocyclohexanecarboxylic acid	Negativibacillus	0.157954	0.505985	0.157954	pos
1-Aminocyclohexanecarboxylic acid	Rikenella	-0.0379724	0.873716	0.0379724	neg
1-Oleoyl-L-.alpha.-lysophosphatidic acid	Butyricimonas	-0.275915	0.238993	0.275915	neg
1-Oleoyl-L-.alpha.-lysophosphatidic acid	Harryflintia	0.308926	0.185073	0.308926	pos
1-Oleoyl-L-.alpha.-lysophosphatidic acid	Lachnoclostridium	0.652877	0.00180396	0.652877	pos
1-Oleoyl-L-.alpha.-lysophosphatidic acid	Lactococcus	-0.502639	0.0238999	0.502639	neg
1-Oleoyl-L-.alpha.-lysophosphatidic acid	Negativibacillus	0.324182	0.163187	0.324182	pos
1-Oleoyl-L-.alpha.-lysophosphatidic acid	Rikenella	0.211561	0.370572	0.211561	pos
1-Palmitoylglycerol	Butyricimonas	-0.346778	0.134155	0.346778	neg
1-Palmitoylglycerol	Harryflintia	0.426219	0.0609437	0.426219	pos
1-Palmitoylglycerol	Lachnoclostridium	0.470102	0.0364742	0.470102	pos
1-Palmitoylglycerol	Lactococcus	-0.467974	0.0374474	0.467974	neg
1-Palmitoylglycerol	Negativibacillus	0.291087	0.213081	0.291087	pos
1-Palmitoylglycerol	Rikenella	0.308429	0.185818	0.308429	pos
15(S)-15-methyl PGF2alpha	Butyricimonas	-0.266115	0.256765	0.266115	neg
15(S)-15-methyl PGF2alpha	Harryflintia	0.441087	0.0515639	0.441087	pos
15(S)-15-methyl PGF2alpha	Lachnoclostridium	0.585182	0.00671906	0.585182	pos
15(S)-15-methyl PGF2alpha	Lactococcus	-0.330822	0.154242	0.330822	neg
15(S)-15-methyl PGF2alpha	Negativibacillus	-0.00902595	0.969874	0.00902595	neg
15(S)-15-methyl PGF2alpha	Rikenella	-0.184437	0.436314	0.184437	neg
2'-O-methylcytidine	Butyricimonas	-0.134942	0.57056	0.134942	neg
2'-O-methylcytidine	Harryflintia	0.0726886	0.760713	0.0726886	pos
2'-O-methylcytidine	Lachnoclostridium	0.391877	0.0874865	0.391877	pos
2'-O-methylcytidine	Lactococcus	-0.296158	0.204851	0.296158	neg
2'-O-methylcytidine	Negativibacillus	0.254231	0.279411	0.254231	pos
2'-O-methylcytidine	Rikenella	0.500616	0.0245644	0.500616	pos
3-Amino-3-(4-hydroxyphenyl)propanoate	Butyricimonas	-0.142481	0.549016	0.142481	neg
3-Amino-3-(4-hydroxyphenyl)propanoate	Harryflintia	0.280842	0.230365	0.280842	pos
3-Amino-3-(4-hydroxyphenyl)propanoate	Lachnoclostridium	0.528018	0.0167106	0.528018	pos
3-Amino-3-(4-hydroxyphenyl)propanoate	Lactococcus	-0.35569	0.123777	0.35569	neg
3-Amino-3-(4-hydroxyphenyl)propanoate	Negativibacillus	0.209853	0.374535	0.209853	pos
3-Amino-3-(4-hydroxyphenyl)propanoate	Rikenella	0.285955	0.221628	0.285955	pos
3-Methyladipic acid	Butyricimonas	-0.0520168	0.827589	0.0520168	neg
3-Methyladipic acid	Harryflintia	-0.155289	0.513278	0.155289	neg
3-Methyladipic acid	Lachnoclostridium	-0.49041	0.0281426	0.49041	neg
3-Methyladipic acid	Lactococcus	0.405427	0.0761552	0.405427	pos
3-Methyladipic acid	Negativibacillus	-0.349003	0.131508	0.349003	neg
3-Methyladipic acid	Rikenella	-0.251858	0.284077	0.251858	neg
Adynerin	Butyricimonas	-0.398041	0.0821868	0.398041	neg
Adynerin	Harryflintia	0.421263	0.0643406	0.421263	pos
Adynerin	Lachnoclostridium	0.648364	0.00198832	0.648364	pos
Adynerin	Lactococcus	-0.482292	0.0312714	0.482292	neg
Adynerin	Negativibacillus	0.273787	0.242782	0.273787	pos
Adynerin	Rikenella	0.0867941	0.71597	0.0867941	pos
Cholic acid	Butyricimonas	-0.0866946	0.716283	0.0866946	neg
Cholic acid	Harryflintia	0.323794	0.16372	0.323794	pos
Cholic acid	Lachnoclostridium	0.460323	0.0411147	0.460323	pos
Cholic acid	Lactococcus	-0.312736	0.17943	0.312736	neg
Cholic acid	Negativibacillus	-0.0240692	0.91977	0.0240692	neg
Cholic acid	Rikenella	0.170488	0.472362	0.170488	pos
D-Alanyl-D-alanine (D-Ala-D-Ala)	Butyricimonas	0.045232	0.849815	0.045232	pos
D-Alanyl-D-alanine (D-Ala-D-Ala)	Harryflintia	0.401439	0.0793695	0.401439	pos
D-Alanyl-D-alanine (D-Ala-D-Ala)	Lachnoclostridium	0.628056	0.00302482	0.628056	pos
D-Alanyl-D-alanine (D-Ala-D-Ala)	Lactococcus	-0.129616	0.585999	0.129616	neg
D-Alanyl-D-alanine (D-Ala-D-Ala)	Negativibacillus	-0.139902	0.556344	0.139902	neg
D-Alanyl-D-alanine (D-Ala-D-Ala)	Rikenella	-0.137941	0.561947	0.137941	neg
D-glucosamine 6-phosphate	Butyricimonas	-0.32944	0.156076	0.32944	neg
D-glucosamine 6-phosphate	Harryflintia	0.0941647	0.69293	0.0941647	pos
D-glucosamine 6-phosphate	Lachnoclostridium	0.643099	0.00222308	0.643099	pos
D-glucosamine 6-phosphate	Lactococcus	-0.312736	0.17943	0.312736	neg
D-glucosamine 6-phosphate	Negativibacillus	0.355021	0.124536	0.355021	pos
D-glucosamine 6-phosphate	Rikenella	0.337877	0.145119	0.337877	pos
D-Pipecolinic acid	Butyricimonas	-0.168112	0.478648	0.168112	neg
D-Pipecolinic acid	Harryflintia	-0.394831	0.0849162	0.394831	neg
D-Pipecolinic acid	Lachnoclostridium	-0.18428	0.436713	0.18428	neg
D-Pipecolinic acid	Lactococcus	0.224567	0.341166	0.224567	pos
D-Pipecolinic acid	Negativibacillus	-0.150433	0.526698	0.150433	neg
D-Pipecolinic acid	Rikenella	0.135616	0.56862	0.135616	pos
Deoxycholic acid	Butyricimonas	0.523183	0.0179258	0.523183	pos
Deoxycholic acid	Harryflintia	-0.122249	0.607641	0.122249	neg
Deoxycholic acid	Lachnoclostridium	-0.352764	0.127119	0.352764	neg
Deoxycholic acid	Lactococcus	0.340619	0.141677	0.340619	pos
Deoxycholic acid	Negativibacillus	-0.233923	0.320888	0.233923	neg
Deoxycholic acid	Rikenella	-0.606784	0.00455708	0.606784	neg
Glutaric acid	Butyricimonas	-0.0912178	0.702112	0.0912178	neg
Glutaric acid	Harryflintia	0.343619	0.137977	0.343619	pos
Glutaric acid	Lachnoclostridium	0.390372	0.0888171	0.390372	pos
Glutaric acid	Lactococcus	-0.418238	0.0664834	0.418238	neg
Glutaric acid	Negativibacillus	0.0481384	0.84028	0.0481384	pos
Glutaric acid	Rikenella	-0.0767198	0.747844	0.0767198	neg
Ile-Leu	Butyricimonas	-0.133434	0.574913	0.133434	neg
Ile-Leu	Harryflintia	0.328751	0.156996	0.328751	pos
Ile-Leu	Lachnoclostridium	0.411433	0.0714983	0.411433	pos
Ile-Leu	Lactococcus	-0.382819	0.0957237	0.382819	neg
Ile-Leu	Negativibacillus	0.497179	0.0257265	0.497179	pos
Ile-Leu	Rikenella	0.337877	0.145119	0.337877	pos
L-Saccharopine	Butyricimonas	-0.266869	0.255369	0.266869	neg
L-Saccharopine	Harryflintia	0.427871	0.0598421	0.427871	pos
L-Saccharopine	Lachnoclostridium	0.270779	0.248206	0.270779	pos
L-Saccharopine	Lactococcus	-0.516203	0.0198037	0.516203	neg
L-Saccharopine	Negativibacillus	0.0789771	0.740666	0.0789771	pos
L-Saccharopine	Rikenella	-0.109268	0.646541	0.109268	neg
Lithocholic acid	Butyricimonas	-0.296269	0.204672	0.296269	neg
Lithocholic acid	Harryflintia	0.422915	0.0631928	0.422915	pos
Lithocholic acid	Lachnoclostridium	0.450545	0.046199	0.450545	pos
Lithocholic acid	Lactococcus	-0.375284	0.102998	0.375284	neg
Lithocholic acid	Negativibacillus	0.0270779	0.909778	0.0270779	pos
Lithocholic acid	Rikenella	-0.0635457	0.79012	0.0635457	neg
N-(omega)-Hydroxyarginine	Butyricimonas	0.0949871	0.690375	0.0949871	pos
N-(omega)-Hydroxyarginine	Harryflintia	-0.375007	0.103273	0.375007	neg
N-(omega)-Hydroxyarginine	Lachnoclostridium	-0.505453	0.0229993	0.505453	neg
N-(omega)-Hydroxyarginine	Lactococcus	0.298418	0.201251	0.298418	pos
N-(omega)-Hydroxyarginine	Negativibacillus	-0.397142	0.082945	0.397142	neg
N-(omega)-Hydroxyarginine	Rikenella	-0.384374	0.0942713	0.384374	neg
N-Acetyl-L-phenylalanine	Butyricimonas	-0.0376933	0.874637	0.0376933	neg
N-Acetyl-L-phenylalanine	Harryflintia	0.299014	0.200309	0.299014	pos
N-Acetyl-L-phenylalanine	Lachnoclostridium	0.615269	0.0038831	0.615269	pos
N-Acetyl-L-phenylalanine	Lactococcus	-0.404673	0.0767551	0.404673	neg
N-Acetyl-L-phenylalanine	Negativibacillus	0.12185	0.608821	0.12185	pos
N-Acetyl-L-phenylalanine	Rikenella	0.185212	0.434355	0.185212	pos
N-Tigloylglycine	Butyricimonas	0.0376933	0.874637	0.0376933	pos
N-Tigloylglycine	Harryflintia	0.315534	0.175362	0.315534	pos
N-Tigloylglycine	Lachnoclostridium	0.401655	0.0791931	0.401655	pos
N-Tigloylglycine	Lactococcus	-0.108516	0.648823	0.108516	neg
N-Tigloylglycine	Negativibacillus	0.280557	0.230859	0.280557	pos
N-Tigloylglycine	Rikenella	0.234809	0.319004	0.234809	pos
Nicotinate	Butyricimonas	-0.217113	0.357846	0.217113	neg
Nicotinate	Harryflintia	0.449347	0.0468537	0.449347	pos
Nicotinate	Lachnoclostridium	0.69575	0.000658098	0.69575	pos
Nicotinate	Lactococcus	-0.31349	0.178328	0.31349	neg
Nicotinate	Negativibacillus	0.182023	0.442447	0.182023	pos
Nicotinate	Rikenella	0.102293	0.667821	0.102293	pos
Pro-Asn	Butyricimonas	-0.0135696	0.954721	0.0135696	neg
Pro-Asn	Harryflintia	0.109033	0.647253	0.109033	pos
Pro-Asn	Lachnoclostridium	0.415194	0.0686929	0.415194	pos
Pro-Asn	Lactococcus	-0.283347	0.226058	0.283347	neg
Pro-Asn	Negativibacillus	0.270779	0.248206	0.270779	pos
Pro-Asn	Rikenella	0.160414	0.499297	0.160414	pos
Propionic acid	Butyricimonas	-0.270638	0.248461	0.270638	neg
Propionic acid	Harryflintia	0.386571	0.0922458	0.386571	pos
Propionic acid	Lachnoclostridium	0.638586	0.00244231	0.638586	pos
Propionic acid	Lactococcus	-0.348908	0.131621	0.348908	neg
Propionic acid	Negativibacillus	0.276796	0.237435	0.276796	pos
Propionic acid	Rikenella	0.325478	0.161414	0.325478	pos
Stearidonic Acid	Butyricimonas	-0.0241237	0.919589	0.0241237	neg
Stearidonic Acid	Harryflintia	0.274234	0.241983	0.274234	pos
Stearidonic Acid	Lachnoclostridium	0.554344	0.0111993	0.554344	pos
Stearidonic Acid	Lactococcus	-0.263753	0.261169	0.263753	neg
Stearidonic Acid	Negativibacillus	0.243701	0.300481	0.243701	pos
Stearidonic Acid	Rikenella	0.289055	0.216438	0.289055	pos
Suberic acid	Butyricimonas	0.0701096	0.768978	0.0701096	pos
Suberic acid	Harryflintia	0.198242	0.40212	0.198242	pos
Suberic acid	Lachnoclostridium	0.428733	0.0592737	0.428733	pos
Suberic acid	Lactococcus	-0.261493	0.26543	0.261493	neg
Suberic acid	Negativibacillus	0.0376081	0.874919	0.0376081	pos
Suberic acid	Rikenella	0.290605	0.213874	0.290605	pos
Succinate	Butyricimonas	-0.269884	0.249833	0.269884	neg
Succinate	Harryflintia	0.399787	0.0807302	0.399787	pos
Succinate	Lachnoclostridium	0.661151	0.00150307	0.661151	pos
Succinate	Lactococcus	-0.366241	0.112247	0.366241	neg
Succinate	Negativibacillus	0.266266	0.256485	0.266266	pos
Succinate	Rikenella	0.313854	0.177798	0.313854	pos
Tetrahydrocorticosterone	Butyricimonas	-0.48549	0.0300079	0.48549	neg
Tetrahydrocorticosterone	Harryflintia	0.530296	0.0161614	0.530296	pos
Tetrahydrocorticosterone	Lachnoclostridium	0.523505	0.0178427	0.523505	pos
Tetrahydrocorticosterone	Lactococcus	-0.495857	0.0261853	0.495857	neg
Tetrahydrocorticosterone	Negativibacillus	0.363294	0.115386	0.363294	pos
Tetrahydrocorticosterone	Rikenella	0.351826	0.128204	0.351826	pos
Triethanolamine	Butyricimonas	-0.3023	0.195168	0.3023	neg
Triethanolamine	Harryflintia	-0.0710365	0.766004	0.0710365	neg
Triethanolamine	Lachnoclostridium	0.415194	0.0686929	0.415194	pos
Triethanolamine	Lactococcus	-0.312736	0.17943	0.312736	neg
Triethanolamine	Negativibacillus	0.297856	0.202142	0.297856	pos
Triethanolamine	Rikenella	0.260382	0.267539	0.260382	pos
Xanthosine	Butyricimonas	-0.137958	0.561899	0.137958	neg
Xanthosine	Harryflintia	0.307274	0.187556	0.307274	pos
Xanthosine	Lachnoclostridium	0.572396	0.00835334	0.572396	pos
Xanthosine	Lactococcus	-0.457424	0.0425749	0.457424	neg
Xanthosine	Negativibacillus	0.191801	0.417886	0.191801	pos
Xanthosine	Rikenella	0.0271231	0.909628	0.0271231	pos

## Sheet: B-OVX+ICA vs OVX
Metabolites	Genus	Coefficient	P value	ABS	LABLE
1-Aminocyclohexanecarboxylic acid	Adlercreutzia	-0.357254	0.122017	0.357254	neg
1-Aminocyclohexanecarboxylic acid	Butyricimonas	-0.161388	0.49666	0.161388	neg
1-Aminocyclohexanecarboxylic acid	Elusimicrobium	0.606941	0.00454375	0.606941	pos
1-Aminocyclohexanecarboxylic acid	Globicatella	-0.401832	0.0790481	0.401832	neg
1-Aminocyclohexanecarboxylic acid	Lactococcus	-0.287549	0.21895	0.287549	neg
1-Aminocyclohexanecarboxylic acid	Parvibacter	-0.15858	0.504278	0.15858	neg
1-Aminocyclohexanecarboxylic acid	unidentified_Corynebacteriaceae	0.541616	0.0136429	0.541616	pos
1-Aminocyclohexanecarboxylic acid	unidentified_Ruminococcaceae	-0.261654	0.265124	0.261654	neg
21-Hydroxypregnenolone	Adlercreutzia	-0.296831	0.203775	0.296831	neg
21-Hydroxypregnenolone	Butyricimonas	-0.220966	0.349167	0.220966	neg
21-Hydroxypregnenolone	Elusimicrobium	0.281712	0.228863	0.281712	pos
21-Hydroxypregnenolone	Globicatella	-0.0452168	0.849865	0.0452168	neg
21-Hydroxypregnenolone	Lactococcus	-0.544155	0.013124	0.544155	neg
21-Hydroxypregnenolone	Parvibacter	-0.22611	0.337773	0.22611	neg
21-Hydroxypregnenolone	unidentified_Corynebacteriaceae	-0.0516548	0.828772	0.0516548	neg
21-Hydroxypregnenolone	unidentified_Ruminococcaceae	-0.26015	0.26798	0.26015	neg
Arg-Met	Adlercreutzia	-0.488676	0.0287894	0.488676	neg
Arg-Met	Butyricimonas	-0.327302	0.158941	0.327302	neg
Arg-Met	Elusimicrobium	0.551973	0.0116254	0.551973	pos
Arg-Met	Globicatella	-0.426574	0.0607061	0.426574	neg
Arg-Met	Lactococcus	-0.526041	0.0171991	0.526041	neg
Arg-Met	Parvibacter	-0.364962	0.113602	0.364962	neg
Arg-Met	unidentified_Corynebacteriaceae	0.36918	0.109178	0.36918	pos
Arg-Met	unidentified_Ruminococcaceae	-0.287218	0.219504	0.287218	neg
Deoxyinosine	Adlercreutzia	0.391243	0.0880455	0.391243	pos
Deoxyinosine	Butyricimonas	0.135747	0.568242	0.135747	pos
Deoxyinosine	Elusimicrobium	-0.403864	0.0774032	0.403864	neg
Deoxyinosine	Globicatella	0.53663	0.0147101	0.53663	pos
Deoxyinosine	Lactococcus	0.512456	0.0208745	0.512456	pos
Deoxyinosine	Parvibacter	0.0751169	0.752953	0.0751169	pos
Deoxyinosine	unidentified_Corynebacteriaceae	-0.100271	0.674036	0.100271	neg
Deoxyinosine	unidentified_Ruminococcaceae	0.201504	0.394261	0.201504	pos
Guanosine	Adlercreutzia	0.478102	0.0329897	0.478102	pos
Guanosine	Butyricimonas	0.00603321	0.97986	0.00603321	pos
Guanosine	Elusimicrobium	-0.605414	0.0046744	0.605414	neg
Guanosine	Globicatella	0.645833	0.00209846	0.645833	pos
Guanosine	Lactococcus	0.403776	0.0774735	0.403776	pos
Guanosine	Parvibacter	0.261771	0.264903	0.261771	pos
Guanosine	unidentified_Corynebacteriaceae	-0.36918	0.109178	0.36918	neg
Guanosine	unidentified_Ruminococcaceae	0.172932	0.46594	0.172932	pos
L-Saccharopine	Adlercreutzia	-0.492452	0.0273957	0.492452	neg
L-Saccharopine	Butyricimonas	-0.172701	0.466547	0.172701	neg
L-Saccharopine	Elusimicrobium	0.513037	0.0207057	0.513037	pos
L-Saccharopine	Globicatella	-0.62877	0.00298198	0.62877	neg
L-Saccharopine	Lactococcus	-0.528306	0.0166404	0.528306	neg
L-Saccharopine	Parvibacter	-0.3293	0.156262	0.3293	neg
L-Saccharopine	unidentified_Corynebacteriaceae	0.261313	0.265771	0.261313	pos
L-Saccharopine	unidentified_Ruminococcaceae	-0.115789	0.626879	0.115789	neg
Leu-Ala	Adlercreutzia	0.334596	0.149314	0.334596	pos
Leu-Ala	Butyricimonas	0.220212	0.350856	0.220212	pos
Leu-Ala	Elusimicrobium	-0.441273	0.0514544	0.441273	neg
Leu-Ala	Globicatella	0.0324196	0.892071	0.0324196	pos
Leu-Ala	Lactococcus	0.376606	0.101693	0.376606	pos
Leu-Ala	Parvibacter	0.488639	0.028803	0.488639	pos
Leu-Ala	unidentified_Corynebacteriaceae	-0.386652	0.0921721	0.386652	neg
Leu-Ala	unidentified_Ruminococcaceae	0.458647	0.0419543	0.458647	pos
Linoleic acid	Adlercreutzia	-0.226588	0.336723	0.226588	neg
Linoleic acid	Butyricimonas	-0.318252	0.171471	0.318252	neg
Linoleic acid	Elusimicrobium	0.161087	0.497473	0.161087	pos
Linoleic acid	Globicatella	-0.453021	0.0448682	0.453021	neg
Linoleic acid	Lactococcus	-0.383399	0.0951803	0.383399	neg
Linoleic acid	Parvibacter	-0.310332	0.182978	0.310332	neg
Linoleic acid	unidentified_Corynebacteriaceae	0.189148	0.424478	0.189148	pos
Linoleic acid	unidentified_Ruminococcaceae	-0.222556	0.345621	0.222556	neg
Lumichrome	Adlercreutzia	-0.440337	0.0520092	0.440337	neg
Lumichrome	Butyricimonas	0.0844649	0.723301	0.0844649	pos
Lumichrome	Elusimicrobium	0.216056	0.360251	0.216056	pos
Lumichrome	Globicatella	-0.289217	0.21617	0.289217	neg
Lumichrome	Lactococcus	-0.374342	0.103934	0.374342	neg
Lumichrome	Parvibacter	-0.0895333	0.707379	0.0895333	neg
Lumichrome	unidentified_Corynebacteriaceae	0.235485	0.317572	0.235485	pos
Lumichrome	unidentified_Ruminococcaceae	-0.315789	0.174994	0.315789	neg
NG,NG-dimethyl-L-arginine(ADMA)	Adlercreutzia	-0.413146	0.0702098	0.413146	neg
NG,NG-dimethyl-L-arginine(ADMA)	Butyricimonas	-0.389896	0.0892413	0.389896	neg
NG,NG-dimethyl-L-arginine(ADMA)	Elusimicrobium	0.545102	0.0129346	0.545102	pos
NG,NG-dimethyl-L-arginine(ADMA)	Globicatella	-0.364294	0.114314	0.364294	neg
NG,NG-dimethyl-L-arginine(ADMA)	Lactococcus	-0.635476	0.00260365	0.635476	neg
NG,NG-dimethyl-L-arginine(ADMA)	Parvibacter	-0.31109	0.181854	0.31109	neg
NG,NG-dimethyl-L-arginine(ADMA)	unidentified_Corynebacteriaceae	0.370699	0.107615	0.370699	pos
NG,NG-dimethyl-L-arginine(ADMA)	unidentified_Ruminococcaceae	-0.496241	0.0260515	0.496241	neg
Oxyquinoline	Adlercreutzia	0.272661	0.244802	0.272661	pos
Oxyquinoline	Butyricimonas	0.0324285	0.892041	0.0324285	pos
Oxyquinoline	Elusimicrobium	-0.274841	0.2409	0.274841	neg
Oxyquinoline	Globicatella	0.225231	0.339704	0.225231	pos
Oxyquinoline	Lactococcus	0.427173	0.060306	0.427173	pos
Oxyquinoline	Parvibacter	0.0705644	0.767518	0.0705644	pos
Oxyquinoline	unidentified_Corynebacteriaceae	-0.186869	0.430182	0.186869	neg
Oxyquinoline	unidentified_Ruminococcaceae	0.0616541	0.796239	0.0616541	pos

## Sheet: C-OVX+E2 vs OVX
Metabolites	Genus	Coefficient	P value	ABS	LABLE
1-Aminocyclohexanecarboxylic acid	Adlercreutzia	-0.1371	0.564356	0.1371	neg
1-Aminocyclohexanecarboxylic acid	Allobaculum	0.0511663	0.830369	0.0511663	pos
1-Aminocyclohexanecarboxylic acid	Anaerovorax	-0.652094	0.00183487	0.652094	neg
1-Aminocyclohexanecarboxylic acid	Enterorhabdus	-0.0458992	0.847624	0.0458992	neg
1-Aminocyclohexanecarboxylic acid	unidentified_Christensenellaceae	-0.172666	0.466637	0.172666	neg
1-Aminocyclohexanecarboxylic acid	unidentified_Melainabacteria	-0.214803	0.363109	0.214803	neg
15(S)-15-methyl PGF2alpha	Adlercreutzia	-0.293033	0.209898	0.293033	neg
15(S)-15-methyl PGF2alpha	Allobaculum	-0.24906	0.28964	0.24906	neg
15(S)-15-methyl PGF2alpha	Anaerovorax	-0.597816	0.00537156	0.597816	neg
15(S)-15-methyl PGF2alpha	Enterorhabdus	-0.325809	0.160963	0.325809	neg
15(S)-15-methyl PGF2alpha	unidentified_Christensenellaceae	-0.303681	0.193035	0.303681	neg
15(S)-15-methyl PGF2alpha	unidentified_Melainabacteria	-0.312515	0.179755	0.312515	neg
2-Hydroxy-3-methylbutyric acid	Adlercreutzia	-0.47759	0.0332043	0.47759	neg
2-Hydroxy-3-methylbutyric acid	Allobaculum	-0.0105342	0.964842	0.0105342	neg
2-Hydroxy-3-methylbutyric acid	Anaerovorax	-0.13268	0.577094	0.13268	neg
2-Hydroxy-3-methylbutyric acid	Enterorhabdus	-0.422122	0.063742	0.422122	neg
2-Hydroxy-3-methylbutyric acid	unidentified_Christensenellaceae	-0.643712	0.00219459	0.643712	neg
2-Hydroxy-3-methylbutyric acid	unidentified_Melainabacteria	-0.499862	0.0248157	0.499862	neg
2-hydroxy-butanoic acid	Adlercreutzia	-0.707346	0.000486485	0.707346	neg
2-hydroxy-butanoic acid	Allobaculum	-0.20316	0.390302	0.20316	neg
2-hydroxy-butanoic acid	Anaerovorax	-0.364117	0.114503	0.364117	neg
2-hydroxy-butanoic acid	Enterorhabdus	-0.538751	0.0142481	0.538751	neg
2-hydroxy-butanoic acid	unidentified_Christensenellaceae	-0.460444	0.041055	0.460444	neg
2-hydroxy-butanoic acid	unidentified_Melainabacteria	-0.543469	0.0132626	0.543469	neg
3-Amino-3-(4-hydroxyphenyl)propanoate	Adlercreutzia	-0.483617	0.0307431	0.483617	neg
3-Amino-3-(4-hydroxyphenyl)propanoate	Allobaculum	-0.528969	0.0164794	0.528969	neg
3-Amino-3-(4-hydroxyphenyl)propanoate	Anaerovorax	-0.563138	0.00972818	0.563138	neg
3-Amino-3-(4-hydroxyphenyl)propanoate	Enterorhabdus	-0.339353	0.143259	0.339353	neg
3-Amino-3-(4-hydroxyphenyl)propanoate	unidentified_Christensenellaceae	-0.274146	0.242141	0.274146	neg
3-Amino-3-(4-hydroxyphenyl)propanoate	unidentified_Melainabacteria	-0.242259	0.303438	0.242259	neg
Adynerin	Adlercreutzia	-0.526555	0.0170712	0.526555	neg
Adynerin	Allobaculum	-0.477051	0.033432	0.477051	neg
Adynerin	Anaerovorax	-0.0467397	0.844866	0.0467397	neg
Adynerin	Enterorhabdus	-0.255079	0.277755	0.255079	neg
Adynerin	unidentified_Christensenellaceae	-0.296108	0.204931	0.296108	neg
Adynerin	unidentified_Melainabacteria	-0.314937	0.176225	0.314937	neg
Arg-Met	Adlercreutzia	-0.473824	0.034819	0.473824	neg
Arg-Met	Allobaculum	-0.367193	0.111245	0.367193	neg
Arg-Met	Anaerovorax	-0.413873	0.0696689	0.413873	neg
Arg-Met	Enterorhabdus	-0.475546	0.0340734	0.475546	neg
Arg-Met	unidentified_Christensenellaceae	-0.361236	0.117616	0.361236	neg
Arg-Met	unidentified_Melainabacteria	-0.521665	0.0183215	0.521665	neg
D-Alanyl-D-alanine (D-Ala-D-Ala)	Adlercreutzia	-0.168739	0.476987	0.168739	neg
D-Alanyl-D-alanine (D-Ala-D-Ala)	Allobaculum	-0.181339	0.444192	0.181339	neg
D-Alanyl-D-alanine (D-Ala-D-Ala)	Anaerovorax	-0.624201	0.00326503	0.624201	neg
D-Alanyl-D-alanine (D-Ala-D-Ala)	Enterorhabdus	-0.199398	0.399324	0.199398	neg
D-Alanyl-D-alanine (D-Ala-D-Ala)	unidentified_Christensenellaceae	-0.152219	0.521742	0.152219	neg
D-Alanyl-D-alanine (D-Ala-D-Ala)	unidentified_Melainabacteria	-0.235799	0.316908	0.235799	neg
Deoxyinosine	Adlercreutzia	-0.341997	0.139969	0.341997	neg
Deoxyinosine	Allobaculum	-0.355154	0.124385	0.355154	neg
Deoxyinosine	Anaerovorax	-0.368641	0.109736	0.368641	neg
Deoxyinosine	Enterorhabdus	-0.234011	0.3207	0.234011	neg
Deoxyinosine	unidentified_Christensenellaceae	-0.152219	0.521742	0.152219	neg
Deoxyinosine	unidentified_Melainabacteria	0.158276	0.505107	0.158276	pos
Hydroxyisocaproic acid	Adlercreutzia	-0.551413	0.0117278	0.551413	neg
Hydroxyisocaproic acid	Allobaculum	-0.106095	0.65619	0.106095	neg
Hydroxyisocaproic acid	Anaerovorax	-0.162835	0.492757	0.162835	neg
Hydroxyisocaproic acid	Enterorhabdus	-0.545523	0.012851	0.545523	neg
Hydroxyisocaproic acid	unidentified_Christensenellaceae	-0.677791	0.00102387	0.677791	neg
Hydroxyisocaproic acid	unidentified_Melainabacteria	-0.447373	0.0479486	0.447373	neg
L-Alanine	Adlercreutzia	-0.537101	0.0146065	0.537101	neg
L-Alanine	Allobaculum	-0.395034	0.0847417	0.395034	neg
L-Alanine	Anaerovorax	-0.243499	0.300894	0.243499	neg
L-Alanine	Enterorhabdus	-0.27389	0.242598	0.27389	neg
L-Alanine	unidentified_Christensenellaceae	-0.28702	0.219837	0.28702	neg
L-Alanine	unidentified_Melainabacteria	-0.3109	0.182136	0.3109	neg
L-Asparagine	Adlercreutzia	-0.556686	0.0107909	0.556686	neg
L-Asparagine	Allobaculum	-0.452972	0.0448942	0.452972	neg
L-Asparagine	Anaerovorax	0.0580477	0.807939	0.0580477	pos
L-Asparagine	Enterorhabdus	-0.240783	0.306486	0.240783	neg
L-Asparagine	unidentified_Christensenellaceae	-0.0878478	0.712661	0.0878478	neg
L-Asparagine	unidentified_Melainabacteria	-0.226109	0.337774	0.226109	neg
L-Lysine	Adlercreutzia	-0.512242	0.0209372	0.512242	neg
L-Lysine	Allobaculum	-0.361174	0.117684	0.361174	neg
L-Lysine	Anaerovorax	-0.050509	0.832518	0.050509	neg
L-Lysine	Enterorhabdus	-0.287434	0.219142	0.287434	neg
L-Lysine	unidentified_Christensenellaceae	-0.260514	0.267288	0.260514	neg
L-Lysine	unidentified_Melainabacteria	-0.497439	0.0256371	0.497439	neg
Leu-Gly	Adlercreutzia	-0.319398	0.169848	0.319398	neg
Leu-Gly	Allobaculum	-0.273138	0.243946	0.273138	neg
Leu-Gly	Anaerovorax	-0.141727	0.551154	0.141727	neg
Leu-Gly	Enterorhabdus	-0.192626	0.415849	0.192626	neg
Leu-Gly	unidentified_Christensenellaceae	0.0795174	0.738951	0.0795174	pos
Leu-Gly	unidentified_Melainabacteria	0.0541046	0.820775	0.0541046	pos
Leu-Thr	Adlercreutzia	-0.343503	0.138118	0.343503	neg
Leu-Thr	Allobaculum	-0.356659	0.122684	0.356659	neg
Leu-Thr	Anaerovorax	-0.427442	0.0601268	0.427442	neg
Leu-Thr	Enterorhabdus	-0.299473	0.199586	0.299473	neg
Leu-Thr	unidentified_Christensenellaceae	-0.150704	0.525942	0.150704	neg
Leu-Thr	unidentified_Melainabacteria	0.0767155	0.747858	0.0767155	pos
Lithocholic acid	Adlercreutzia	-0.467797	0.0375291	0.467797	neg
Lithocholic acid	Allobaculum	-0.365689	0.112831	0.365689	neg
Lithocholic acid	Anaerovorax	-0.367133	0.111309	0.367133	neg
Lithocholic acid	Enterorhabdus	-0.292701	0.210437	0.292701	neg
Lithocholic acid	unidentified_Christensenellaceae	-0.243853	0.300168	0.243853	neg
Lithocholic acid	unidentified_Melainabacteria	-0.0807532	0.735032	0.0807532	neg
N-Acetyl-DL-methionine	Adlercreutzia	0.376649	0.101652	0.376649	pos
N-Acetyl-DL-methionine	Allobaculum	0.137698	0.562643	0.137698	pos
N-Acetyl-DL-methionine	Anaerovorax	-0.0897101	0.706826	0.0897101	neg
N-Acetyl-DL-methionine	Enterorhabdus	0.272385	0.2453	0.272385	pos
N-Acetyl-DL-methionine	unidentified_Christensenellaceae	-0.03938	0.869073	0.03938	neg
N-Acetyl-DL-methionine	unidentified_Melainabacteria	0.0936737	0.694458	0.0936737	pos
Phenylethylamine	Adlercreutzia	-0.644069	0.00217817	0.644069	neg
Phenylethylamine	Allobaculum	-0.398796	0.0815546	0.398796	neg
Phenylethylamine	Anaerovorax	-0.0444781	0.852291	0.0444781	neg
Phenylethylamine	Enterorhabdus	-0.38751	0.0913904	0.38751	neg
Phenylethylamine	unidentified_Christensenellaceae	-0.0795174	0.738951	0.0795174	neg
Phenylethylamine	unidentified_Melainabacteria	-0.226109	0.337774	0.226109	neg
Pseudouridine	Adlercreutzia	-0.555933	0.0109209	0.555933	neg
Pseudouridine	Allobaculum	-0.452972	0.0448942	0.452972	neg
Pseudouridine	Anaerovorax	0.137204	0.564059	0.137204	pos
Pseudouridine	Enterorhabdus	-0.243792	0.300293	0.243792	neg
Pseudouridine	unidentified_Christensenellaceae	-0.0886051	0.710286	0.0886051	neg
Pseudouridine	unidentified_Melainabacteria	-0.207536	0.379954	0.207536	neg
Stearidonic Acid	Adlercreutzia	-0.322411	0.165631	0.322411	neg
Stearidonic Acid	Allobaculum	-0.201655	0.393897	0.201655	neg
Stearidonic Acid	Anaerovorax	-0.360348	0.118587	0.360348	neg
Stearidonic Acid	Enterorhabdus	-0.255079	0.277755	0.255079	neg
Stearidonic Acid	unidentified_Christensenellaceae	-0.184783	0.435439	0.184783	neg
Stearidonic Acid	unidentified_Melainabacteria	-0.302017	0.195608	0.302017	neg
Suberic acid	Adlercreutzia	-0.28098	0.230127	0.28098	neg
Suberic acid	Allobaculum	-0.338601	0.144205	0.338601	neg
Suberic acid	Anaerovorax	-0.435735	0.054804	0.435735	neg
Suberic acid	Enterorhabdus	-0.136945	0.5648	0.136945	neg
Suberic acid	unidentified_Christensenellaceae	0.0090877	0.969668	0.0090877	pos
Suberic acid	unidentified_Melainabacteria	-0.2681	0.253098	0.2681	neg
Tetrahydrocorticosterone	Adlercreutzia	-0.722412	0.000321488	0.722412	neg
Tetrahydrocorticosterone	Allobaculum	-0.247555	0.29266	0.247555	neg
Tetrahydrocorticosterone	Anaerovorax	-0.20279	0.391185	0.20279	neg
Tetrahydrocorticosterone	Enterorhabdus	-0.591422	0.00602255	0.591422	neg
Tetrahydrocorticosterone	unidentified_Christensenellaceae	-0.451356	0.0457601	0.451356	neg
Tetrahydrocorticosterone	unidentified_Melainabacteria	-0.394075	0.0855682	0.394075	neg
Thr-Val	Adlercreutzia	-0.0218456	0.927162	0.0218456	neg
Thr-Val	Allobaculum	0.320542	0.168239	0.320542	pos
Thr-Val	Anaerovorax	0.061817	0.795712	0.061817	pos
Thr-Val	Enterorhabdus	0.0511663	0.830369	0.0511663	pos
Thr-Val	unidentified_Christensenellaceae	0.291564	0.212298	0.291564	pos
Thr-Val	unidentified_Melainabacteria	0.158276	0.505107	0.158276	pos
Thymine	Adlercreutzia	-0.26968	0.250204	0.26968	neg
Thymine	Allobaculum	-0.398044	0.0821848	0.398044	neg
Thymine	Anaerovorax	-0.446289	0.0485577	0.446289	neg
Thymine	Enterorhabdus	-0.205418	0.384944	0.205418	neg
Thymine	unidentified_Christensenellaceae	-0.272631	0.244857	0.272631	neg
Thymine	unidentified_Melainabacteria	-0.0807532	0.735032	0.0807532	neg
Triethanolamine	Adlercreutzia	-0.306592	0.188588	0.306592	neg
Triethanolamine	Allobaculum	-0.16629	0.483496	0.16629	neg
Triethanolamine	Anaerovorax	-0.371656	0.106639	0.371656	neg
Triethanolamine	Enterorhabdus	-0.264861	0.259098	0.264861	neg
Triethanolamine	unidentified_Christensenellaceae	-0.454385	0.0441479	0.454385	neg
Triethanolamine	unidentified_Melainabacteria	-0.410226	0.0724165	0.410226	neg
Uracil	Adlercreutzia	-0.479097	0.032575	0.479097	neg
Uracil	Allobaculum	-0.337096	0.14611	0.337096	neg
Uracil	Anaerovorax	-0.309839	0.18371	0.309839	neg
Uracil	Enterorhabdus	-0.340105	0.142317	0.340105	neg
Uracil	unidentified_Christensenellaceae	-0.383198	0.0953683	0.383198	neg
Uracil	unidentified_Melainabacteria	-0.412649	0.0705822	0.412649	neg

## Sheet: D-OVX+ICA vs OVX+E2
Metabolites	Genus	Coefficient	P value	ABS	LABLE
15(S)-15-methyl PGF2alpha	Barnesiella	0.220883	0.349354	0.220883	pos
15(S)-15-methyl PGF2alpha	Butyrivibrio	0.640636	0.00234059	0.640636	pos
15(S)-15-methyl PGF2alpha	Lactobacillus	0.243609	0.300668	0.243609	pos
15(S)-15-methyl PGF2alpha	Paraprevotella	-0.533835	0.015337	0.533835	neg
5-Aminopentanoic acid	Barnesiella	0.155296	0.513258	0.155296	pos
5-Aminopentanoic acid	Butyrivibrio	0.465296	0.0387009	0.465296	pos
5-Aminopentanoic acid	Lactobacillus	0.557895	0.010585	0.557895	pos
5-Aminopentanoic acid	Paraprevotella	-0.440602	0.0518518	0.440602	neg
Adenine	Barnesiella	-0.143235	0.546882	0.143235	neg
Adenine	Butyrivibrio	-0.475164	0.0342377	0.475164	neg
Adenine	Lactobacillus	-0.502256	0.0240247	0.502256	neg
Adenine	Paraprevotella	0.592481	0.00591047	0.592481	pos
D-Alanyl-D-alanine (D-Ala-D-Ala)	Barnesiella	0.258576	0.270991	0.258576	pos
D-Alanyl-D-alanine (D-Ala-D-Ala)	Butyrivibrio	0.560936	0.0100809	0.560936	pos
D-Alanyl-D-alanine (D-Ala-D-Ala)	Lactobacillus	0.392481	0.0869559	0.392481	pos
D-Alanyl-D-alanine (D-Ala-D-Ala)	Paraprevotella	-0.314286	0.17717	0.314286	neg
Dodecanoic acid	Barnesiella	0.0429704	0.857248	0.0429704	pos
Dodecanoic acid	Butyrivibrio	0.686179	0.000836035	0.686179	pos
Dodecanoic acid	Lactobacillus	0.144361	0.543701	0.144361	pos
Dodecanoic acid	Paraprevotella	-0.479699	0.0323261	0.479699	neg
Glutaraldehyde	Barnesiella	0.196005	0.407558	0.196005	pos
Glutaraldehyde	Butyrivibrio	0.410645	0.072097	0.410645	pos
Glutaraldehyde	Lactobacillus	0.628571	0.00299382	0.628571	pos
Glutaraldehyde	Paraprevotella	-0.419549	0.0655483	0.419549	neg
L-Leucine	Barnesiella	0.246514	0.294759	0.246514	pos
L-Leucine	Butyrivibrio	0.409886	0.0726771	0.409886	pos
L-Leucine	Lactobacillus	0.493233	0.0271142	0.493233	pos
L-Leucine	Paraprevotella	-0.433083	0.0564656	0.433083	neg
L-Phenylalanine	Barnesiella	0.241991	0.30399	0.241991	pos
L-Phenylalanine	Butyrivibrio	0.420512	0.0648675	0.420512	pos
L-Phenylalanine	Lactobacillus	0.41203	0.0710472	0.41203	pos
L-Phenylalanine	Paraprevotella	-0.365414	0.113122	0.365414	neg
L-Tyrosine	Barnesiella	0.0927255	0.69741	0.0927255	pos
L-Tyrosine	Butyrivibrio	0.500212	0.0246987	0.500212	pos
L-Tyrosine	Lactobacillus	0.547368	0.0124902	0.547368	pos
L-Tyrosine	Paraprevotella	-0.478195	0.0329504	0.478195	neg
L-Valine	Barnesiella	0.275161	0.240331	0.275161	pos
L-Valine	Butyrivibrio	0.492622	0.0273343	0.492622	pos
L-Valine	Lactobacillus	0.618045	0.00368142	0.618045	pos
L-Valine	Paraprevotella	-0.401504	0.0793166	0.401504	neg
Linoleic acid	Barnesiella	-0.0949871	0.690375	0.0949871	neg
Linoleic acid	Butyrivibrio	-0.215569	0.361359	0.215569	neg
Linoleic acid	Lactobacillus	-0.56391	0.00960697	0.56391	neg
Linoleic acid	Paraprevotella	0.245113	0.297601	0.245113	pos
Lithocholic acid	Barnesiella	-0.336224	0.147221	0.336224	neg
Lithocholic acid	Butyrivibrio	0.346126	0.134938	0.346126	pos
Lithocholic acid	Lactobacillus	0.338346	0.144526	0.338346	pos
Lithocholic acid	Paraprevotella	-0.445113	0.0492253	0.445113	neg
Lumichrome	Barnesiella	0.137958	0.561899	0.137958	pos
Lumichrome	Butyrivibrio	0.447079	0.048113	0.447079	pos
Lumichrome	Lactobacillus	0.186466	0.431195	0.186466	pos
Lumichrome	Paraprevotella	-0.697744	0.000625388	0.697744	neg
Lys-Lys	Barnesiella	0.12288	0.605774	0.12288	pos
Lys-Lys	Butyrivibrio	-0.314246	0.177228	0.314246	neg
Lys-Lys	Lactobacillus	-0.457143	0.0427185	0.457143	neg
Lys-Lys	Paraprevotella	0.649624	0.00193533	0.649624	pos
Myristic acid	Barnesiella	0.0693557	0.771398	0.0693557	pos
Myristic acid	Butyrivibrio	0.737035	0.000209584	0.737035	pos
Myristic acid	Lactobacillus	0.329323	0.156231	0.329323	pos
Myristic acid	Paraprevotella	-0.380451	0.097968	0.380451	neg
NG,NG-dimethyl-L-arginine(ADMA)	Barnesiella	-0.443273	0.0502837	0.443273	neg
NG,NG-dimethyl-L-arginine(ADMA)	Butyrivibrio	-0.535887	0.0148745	0.535887	neg
NG,NG-dimethyl-L-arginine(ADMA)	Lactobacillus	-0.53985	0.0140136	0.53985	neg
NG,NG-dimethyl-L-arginine(ADMA)	Paraprevotella	0.615038	0.00390031	0.615038	pos
p-Hydroxyphenylacetic acid	Barnesiella	-0.0927255	0.69741	0.0927255	neg
p-Hydroxyphenylacetic acid	Butyrivibrio	0.440248	0.0520624	0.440248	pos
p-Hydroxyphenylacetic acid	Lactobacillus	0.130827	0.582473	0.130827	pos
p-Hydroxyphenylacetic acid	Paraprevotella	-0.457143	0.0427185	0.457143	neg
Thr-Phe	Barnesiella	0.073125	0.759317	0.073125	pos
Thr-Phe	Butyrivibrio	0.630009	0.00290879	0.630009	pos
Thr-Phe	Lactobacillus	0.228571	0.332397	0.228571	pos
Thr-Phe	Paraprevotella	-0.203008	0.390666	0.203008	neg
trans-cinnamate	Barnesiella	0.177159	0.454941	0.177159	pos
trans-cinnamate	Butyrivibrio	0.509321	0.0218057	0.509321	pos
trans-cinnamate	Lactobacillus	0.422556	0.0634408	0.422556	pos
trans-cinnamate	Paraprevotella	-0.410526	0.0721872	0.410526	neg
Tridecanoic acid (Tridecylic acid)	Barnesiella	0.25933	0.269547	0.25933	pos
Tridecanoic acid (Tridecylic acid)	Butyrivibrio	0.70136	0.000569588	0.70136	pos
Tridecanoic acid (Tridecylic acid)	Lactobacillus	0.547368	0.0124902	0.547368	pos
Tridecanoic acid (Tridecylic acid)	Paraprevotella	-0.451128	0.0458833	0.451128	neg
